# Supplementary material for: Analysis of Tick Surface Decontamination Methods
Source: Microorganisms. 2020 Jun 30;8(7):987. doi: 10.3390/microorganisms8070987 (PMC7409031; doi:10.3390/microorganisms8070987)
Supplement: Supplementary file 1 [file microorganisms-08-00987-s001.zip › Supplementary_Tables/Supplementary Table S1_OTU counts_humansweat_dogsaliva.xlsx]

## Sheet: human sweat
Table S1: OTU count table for sequence reads of this study for DNA and cDNA samples affiliated to publicly available sequences found in human sweat and dog saliva
Analysis of Tick Surface Decontamination Methods by Hoffmann et al. (2020)								Axillary bacterial microbiota by Okamoto et al. (2017) Okamoto, H.; Koizumi, S.; Shimizu, H.; Cho, O.; Sugita, T. Characterization of the axillary micobiota of japanese male subjects with spicy and milky odor types by pyrosequencing. Biocontrol Science 2018, Vol.23, No. 1, 1-5, doi:10.4265/bio.23.
A	DNA	Anaerococcus	Corynebacterium	Moraxella	Peptoniphilus	Staphylococcus		predominat genera (96.2-99.9% of the total bacterial population)
	DKA 1	2	1168	1	0	200		Anaerococcus
	DKA 2	0	72	0	0	396		Corynebacterium
	DKA 3	12	393	0	0	550		Staphylococcus
	DKA 4	5	185	1	1	106		Moraxel
	DKA 1 NK	0	8	0	16	24		Peptoniphilus
	DKA 2 NK	0	42	0	0	15
	DKA 3 NK	0	136	0	0	31
	DKA 4 NK	0	0	0	0	9
	PK	0	95	0	0	65
B	cDNA	Anaerococcus	Corynebacterium	Peptoniphilus	Staphylococcus
	DKA 1	3	127	0	138
	DKA 2	0	4	0	22
	DKA 3	1	213	0	10
	DKA 4	0	81	135	149
	DKA 1 NK	0	0	0	0
	DKA 2 NK	0	78	0	13
	DKA 3 NK	17	0	0	0
	DKA 4 NK	0	0	0	0
	PK	14	117	0	9

## Sheet: dog saliva
Table S1: OTU count table for sequence reads of this study for DNA and cDNA samples affiliated to public available sequences found in human sweat and dog saliva
Analysis of Tick Surface Decontamination Methods by Hoffmann et al. (2020)									Canine oral microbiome by Ruparell et al. (2020) Ruparell, A.; Inui, T.; Staunton, R.; Wallis, C.; Deusch, O.; Holcombe, L.J. The canine oral microbiome: variation in bacterial populations across different niches. BMC Microbiol. 2020, 20, 42, doi:10.1186/s12866-020-1704-3.
A	DNA	Bergeyella sp.	Capnocytophaga sp.	Conchiformibius sp.	Porphyromonas sp.	Moraxella sp.	Fusobacterium sp.		OTUs identified with 75% of the samples	OTUs identified with 50% of the samples
	DKA 1	2	1	1	9	1	0		Bergeyella sp. (unclassified)	Porphyromonas cangingivalis
	DKA 2	0	0	0	2	0	0		Capnocytophaga sp. (unclassified)	Fusobacterium sp. (unclassified)
	DKA 3	0	0	0	0	0	27		Neisseria weaveri	Moraxella sp.
	DKA 4	0	0	0	0	1	0			Frederiksenia sp. (unclassified)
	DKA 1 NK	0	0	0	0	0	0			Synergistales bacterium COT-178
	DKA 2 NK	0	0	0	0	0	0			SR1 bacterium COT-369
	DKA 3 NK	0	0	0	0	0	0			Neisseria sp. (unclassified)
	DKA 4 NK	0	0	0	0	0	0			Capnocytophaga sp. COT-339
	PK	0	1	2	4	0	0			Neisseria shayeganii
										Capnocytophaga sp. COT-295
B	cDNA	Bergeyella sp.	Capnocytophaga sp.	Porphyromonas sp.	Fusobacterium sp.
	DKA 1	0	1	87	88
	DKA 2	0	0	12	0
	DKA 3	1	0	121	0
	DKA 4	7	87	121	37
	DKA 1 NK	0	0	0	0
	DKA 2 NK	0	3	13	0
	DKA 3 NK	0	0	67	1
	DKA 4 NK	0	0	0	0
	PK	0	0	2	15
